# Supplementary material for: Psychometric investigation of the gamification Hexad user types scale with Brazilian Portuguese adolescents speakers
Source: Sci Rep. 2023 Oct 30;13:18645. doi: 10.1038/s41598-023-45544-y (PMC10616289; doi:10.1038/s41598-023-45544-y)
Supplement: Supplementary file 1 — Supplementary Information 1. [file 41598_2023_45544_MOESM1_ESM.csv]

Supplementary dataset 1. Data set from the study
N = 110. A1-A4 = Items from Achiever sub-scale; D1-D4 = Items from Disruptor sub-scale; F1-F4 = Items from Free Spirit sub-scale; P1-P4 = Items from Philanthropist sub-scale; R1-R4= Items from Player sub-scale; S1-S4 = Items from Socialiser sub-scale.
Age	Play	Frequency	A1	A2	A3	A4	D1	D2	D3	D4	F1	F2	F3	F4	P1	P2	P3	P4	R1	R2	R3	R4	S1	S2	S3	S4	Attention-check
14	Yes	Weekly	7	7	7	7	7	7	7	4	7	7	7	7	4	6	1	4	7	7	7	7	7	7	1	4	3
14	Yes	Daily	7	7	7	7	1	4	3	4	7	6	6	6	6	6	7	7	7	7	7	7	6	6	4	7	3
14	Yes	Daily	6	7	7	7	2	6	1	4	7	5	7	5	3	5	4	5	7	7	7	7	3	1	1	2	3
14	Yes	Daily	6	2	6	4	7	7	1	3	5	7	4	7	5	4	6	7	7	4	6	7	6	5	5	6	3
13	Yes	Daily	7	2	7	7	5	5	3	1	7	1	5	4	7	5	3	3	7	7	5	7	5	5	6	5	3
14	Yes	Daily	5	4	6	7	1	5	1	4	6	4	7	5	6	6	6	7	4	7	6	5	4	4	4	2	3
14	Yes	Daily	4	1	5	7	3	5	3	7	7	7	7	5	7	3	5	4	5	7	7	7	2	7	7	7	3
14	Yes	Daily	6	2	5	3	4	5	2	2	7	5	6	7	7	3	4	4	7	7	7	7	4	3	4	4	3
13	Yes	Daily	7	7	7	7	1	2	3	4	7	4	7	1	3	4	3	2	7	5	7	3	3	4	2	3	3
14	Yes	Daily	6	6	6	6	1	4	1	1	6	2	6	5	6	5	6	6	6	4	6	6	6	6	6	6	3
14	Yes	Daily	7	5	7	5	1	3	1	1	6	7	4	3	7	3	3	4	4	5	4	7	5	4	7	4	3
14	Yes	Daily	6	1	5	4	7	4	1	4	7	7	4	2	5	7	3	3	6	5	7	7	5	7	5	4	3
14	Yes	Daily	7	6	6	7	3	4	1	1	7	7	6	5	5	6	4	5	7	7	5	5	5	1	4	4	3
14	Not	Rarely	7	7	7	7	1	2	3	2	7	4	7	7	7	7	7	7	7	7	7	7	7	7	7	7	3
14	Yes	Daily	5	2	6	4	2	1	1	2	5	3	3	5	5	6	6	3	5	5	4	5	5	3	5	2	3
14	Yes	Daily	7	7	7	7	5	4	3	5	7	5	7	4	7	6	5	7	7	7	7	7	7	7	6	6	3
14	Yes	Weekly	6	7	5	7	4	7	1	2	7	5	4	5	6	3	3	3	7	7	5	7	2	6	5	6	3
16	Not	Rarely	7	7	7	7	1	3	5	1	7	2	7	7	7	7	7	2	7	4	7	7	4	3	1	4	3
14	Yes	Daily	5	6	7	7	3	3	2	2	6	4	7	3	5	6	4	5	7	4	6	2	5	5	2	5	3
14	Yes	Daily	7	7	7	7	4	4	4	4	7	5	7	6	7	7	7	7	7	7	6	7	7	7	7	7	3
14	Yes	Rarely	7	7	7	7	2	4	1	4	7	6	5	7	7	5	6	5	5	7	5	5	6	7	7	7	3
14	Yes	Daily	4	5	7	6	5	4	6	4	7	6	6	5	1	7	4	7	7	7	5	7	3	4	3	4	3
14	Not	Rarely	6	7	6	6	1	4	1	3	6	2	2	6	5	5	6	5	7	7	3	5	7	5	4	6	3
13	Yes	Daily	7	7	7	7	7	5	1	1	7	2	7	5	5	7	6	5	7	7	7	7	6	1	7	2	3
13	Not	Rarely	6	3	5	7	6	7	4	2	7	6	7	3	1	5	5	6	7	7	7	7	4	5	6	5	3
14	Yes	Daily	5	7	5	7	7	5	4	4	6	7	5	2	5	2	4	5	7	7	7	7	6	6	5	5	3
14	Yes	Daily	7	7	7	7	7	3	4	7	5	5	5	2	7	7	3	3	7	7	7	7	6	7	7	7	3
14	Yes	Rarely	1	2	1	1	3	4	7	6	3	3	1	4	1	2	1	1	1	1	2	1	3	2	1	2	3
13	Yes	Weekly	7	7	7	7	4	4	1	4	7	5	7	7	7	7	6	5	7	7	7	7	6	6	7	7	3
14	Yes	Daily	5	2	4	5	1	3	1	3	6	3	7	3	5	4	3	3	5	4	4	4	5	4	4	3	3
14	Yes	Weekly	7	4	7	7	1	5	1	1	7	4	6	6	7	3	7	3	2	7	4	7	4	7	5	5	3
14	Not	Rarely	6	4	6	7	2	3	2	2	5	6	7	5	3	4	2	4	7	7	5	4	4	5	6	6	3
13	Yes	Daily	7	4	7	7	2	4	2	1	6	5	4	5	7	5	6	6	7	7	5	4	5	6	4	6	3
14	Yes	I don't know	7	2	7	6	2	1	3	1	4	4	7	4	7	6	6	6	7	4	5	4	4	6	5	3	3
14	Yes	Rarely	7	5	6	7	3	5	3	2	4	3	5	3	6	6	6	3	7	7	3	7	2	7	7	6	3
13	Yes	Daily	7	1	7	7	6	3	1	5	6	3	6	5	2	4	6	7	7	7	6	7	4	7	5	7	3
14	Yes	I don't know	7	6	5	7	5	1	1	4	7	5	7	4	4	3	4	4	6	7	4	5	4	4	5	5	3
14	Yes	Rarely	4	4	7	5	5	4	1	1	7	5	6	6	7	6	6	6	6	6	7	7	6	6	7	6	3
14	Yes	Daily	7	7	7	7	7	5	7	7	7	3	7	7	6	7	7	3	7	7	7	7	7	7	7	7	3
14	Yes	Daily	1	1	7	7	1	1	1	7	7	7	7	1	3	3	1	1	1	1	1	4	1	7	7	1	3
14	Yes	Weekly	5	7	4	6	3	4	4	5	5	6	4	5	7	5	5	7	7	7	3	6	5	7	7	7	3
14	Yes	Daily	7	5	7	7	2	4	5	6	5	4	7	5	6	5	7	4	7	7	6	7	4	6	6	7	3
14	Yes	I don't know	7	6	6	7	1	1	1	2	6	7	6	6	7	6	7	2	7	7	7	7	2	3	1	2	3
14	Yes	Rarely	7	7	7	1	1	1	1	7	7	1	7	7	7	7	7	7	7	7	7	7	7	7	7	7	3
14	Yes	Daily	4	1	4	6	1	2	1	1	7	3	6	7	7	7	5	7	6	5	3	2	7	5	6	6	3
14	Yes	Rarely	4	6	6	7	4	3	1	1	5	4	4	6	7	5	6	6	7	6	6	7	6	5	5	6	3
14	Yes	Rarely	7	7	7	4	5	4	4	2	7	5	7	6	6	4	5	5	7	7	5	6	4	7	4	4	3
14	Yes	Weekly	6	5	7	7	4	2	5	4	7	5	7	5	7	6	4	7	7	7	5	7	6	4	6	4	3
14	Yes	Daily	4	5	5	5	4	3	2	5	6	6	7	4	6	4	6	5	4	7	7	3	7	5	6	7	3
14	Yes	Daily	7	7	7	7	7	7	7	7	7	7	7	7	6	7	1	3	7	7	7	7	7	1	1	4	3
15	Yes	Daily	5	4	4	5	3	5	1	6	4	7	1	4	5	6	5	3	7	7	5	6	5	4	7	7	3
15	Yes	Daily	7	7	7	7	4	5	1	5	5	5	6	5	4	3	4	2	7	7	7	7	3	4	1	1	3
14	Yes	Daily	6	5	6	7	3	5	3	5	7	7	7	4	6	5	7	6	6	7	7	7	3	6	6	4	3
15	Yes	Rarely	2	1	1	6	4	5	5	4	1	2	1	3	4	1	2	1	1	1	4	3	2	3	1	1	3
15	Yes	Rarely	1	1	1	1	5	5	6	4	1	2	1	3	1	2	2	1	1	1	1	1	2	1	2	1	3
15	Yes	Weekly	7	7	7	5	7	5	2	3	6	7	6	6	6	4	4	7	5	5	7	5	4	6	5	5	3
15	Yes	Weekly	7	7	7	7	7	5	1	5	6	7	4	3	4	3	4	6	7	5	6	5	5	3	7	3	3
15	Yes	Daily	7	5	6	7	2	4	3	5	6	4	6	5	4	5	4	5	7	7	7	6	5	3	5	6	3
14	Not	Rarely	7	4	7	7	1	4	1	4	4	6	4	3	3	4	1	3	2	2	5	6	2	2	7	6	3
15	Yes	Rarely	7	4	7	7	1	1	2	1	7	7	7	7	7	7	7	7	7	7	7	7	7	7	7	7	3
14	Yes	Daily	6	5	7	7	6	4	3	5	7	6	7	7	6	5	5	6	6	5	6	1	4	4	4	5	3
15	Yes	Weekly	7	4	5	5	1	1	1	1	7	5	4	6	7	7	5	7	4	4	4	4	5	7	6	6	3
15	Yes	Weekly	6	4	6	7	4	4	1	3	7	7	4	4	6	5	4	4	3	2	7	7	2	4	2	3	3
14	Not	Rarely	1	3	1	6	6	6	4	4	4	2	3	7	5	3	4	2	2	4	5	6	1	3	2	2	3
15	Yes	Daily	7	7	7	7	2	4	4	2	7	6	7	7	7	7	7	7	6	6	6	4	6	6	6	6	3
14	Yes	Daily	7	5	6	7	1	6	4	3	5	5	7	5	7	7	6	7	2	5	5	4	5	7	6	6	3
16	Not	I don't know	7	7	7	7	1	7	7	1	7	1	7	7	7	7	7	1	1	1	7	7	7	7	1	7	3
14	Yes	Daily	7	7	7	7	1	1	1	4	7	1	7	4	7	4	7	4	7	7	7	7	3	4	1	2	3
15	Yes	Daily	6	4	6	7	5	4	4	2	7	6	6	5	7	7	6	7	7	6	5	7	5	7	6	6	3
14	Yes	Daily	5	4	5	7	4	2	4	4	3	5	4	4	7	6	5	5	5	7	4	5	6	7	7	5	3
14	Yes	Daily	5	4	5	7	7	5	1	1	7	6	7	7	5	6	7	6	7	7	7	7	4	3	7	1	3
14	Yes	Daily	7	7	7	7	1	6	1	1	7	1	7	4	7	7	7	7	7	7	7	7	7	7	7	7	3
14	Not	Rarely	7	5	6	7	5	7	4	5	6	4	7	6	4	5	4	5	7	7	6	7	6	5	6	3	3
14	Yes	Weekly	1	7	7	7	7	7	3	3	5	5	7	5	4	5	1	5	7	2	5	5	5	7	4	7	3
14	Yes	Rarely	7	6	7	7	7	6	1	3	7	4	5	6	6	6	5	6	7	6	7	6	7	6	7	6	3
14	Yes	Daily	5	3	6	7	7	4	7	2	5	5	3	5	6	4	4	4	5	6	5	6	5	7	7	4	3
14	Yes	Daily	7	6	7	7	2	2	1	1	3	2	2	5	6	4	4	5	6	6	4	2	6	6	4	5	3
14	Not	Rarely	4	4	5	6	6	4	3	2	5	4	5	6	5	5	5	6	5	7	4	6	4	4	6	3	3
14	Yes	Weekly	7	1	5	6	1	4	1	3	7	5	7	7	7	5	7	5	1	7	5	6	4	6	4	7	3
15	Not	Rarely	1	7	5	7	1	1	1	1	6	7	7	3	7	1	7	5	7	7	3	7	1	2	7	1	3
14	Not	Rarely	6	5	5	5	1	2	1	3	7	5	6	4	6	4	5	3	7	5	3	6	4	4	5	3	3
14	Yes	Rarely	7	7	6	4	1	4	1	4	6	3	7	7	6	7	6	7	4	5	4	4	6	6	6	6	3
15	Yes	Daily	7	6	7	7	7	2	3	1	6	3	5	6	7	5	5	6	7	6	4	7	6	6	6	5	3
14	Not	Daily	5	7	5	7	7	5	3	3	6	5	5	7	7	4	7	3	7	7	7	7	5	5	6	5	3
15	Yes	Weekly	5	4	7	5	4	1	2	5	4	5	6	7	4	3	3	3	7	4	6	1	2	6	4	5	3
15	Yes	Rarely	7	7	7	7	7	5	4	5	6	7	7	5	7	6	5	5	7	7	7	7	5	5	5	5	3
14	Yes	Rarely	4	2	7	5	1	2	2	1	7	7	7	6	7	7	7	7	7	7	5	7	7	3	7	4	3
14	Yes	Weekly	7	7	7	7	4	4	5	3	7	3	7	7	7	7	7	4	7	7	7	7	7	7	7	7	3
14	Yes	Rarely	5	7	7	6	2	4	1	4	6	7	4	7	6	7	6	5	7	7	6	7	5	4	6	2	3
15	Yes	Rarely	7	6	7	7	7	5	3	2	7	6	7	6	7	7	7	7	7	7	7	7	4	6	6	7	3
14	Yes	Rarely	1	1	6	7	1	2	1	1	6	1	5	4	7	6	6	7	6	5	5	5	4	2	3	2	3
14	Yes	Rarely	6	6	7	7	6	3	1	1	4	4	5	3	7	7	7	6	6	7	5	7	5	7	6	7	3
15	Yes	Rarely	7	3	6	6	3	3	1	3	3	4	5	6	7	4	6	7	5	6	4	6	6	6	5	6	3
14	Yes	Weekly	5	3	6	7	5	4	3	2	6	6	6	5	7	7	7	6	6	7	6	6	6	5	7	7	3
14	Yes	I don't know	6	7	5	6	4	4	3	3	6	5	6	6	6	5	6	5	4	5	7	6	7	7	7	5	3
14	Yes	Weekly	7	7	7	7	4	7	3	4	5	7	7	7	4	3	7	6	7	7	5	7	6	7	7	7	3
15	Not	Rarely	1	1	7	1	1	1	7	7	7	1	7	7	7	7	1	7	7	7	7	7	7	7	7	7	3
14	Yes	Rarely	5	4	7	5	5	4	4	4	7	4	6	2	6	5	4	4	5	7	7	5	6	7	6	5	3
14	Yes	Weekly	7	5	7	7	4	7	1	7	6	5	4	5	7	7	7	5	7	7	5	7	5	5	5	5	3
16	Not	Rarely	7	7	7	7	3	7	3	4	5	7	7	7	7	7	7	7	3	7	6	6	4	4	7	1	3
15	Yes	Daily	7	4	5	7	3	4	1	7	5	7	7	6	7	7	7	7	7	7	5	7	7	4	6	4	3
16	Not	Rarely	6	6	7	7	1	6	1	4	7	5	7	6	3	5	6	5	5	3	7	7	3	3	4	2	3
13	Yes	Daily	2	1	5	1	4	1	4	7	5	3	4	4	3	4	5	2	3	6	5	5	5	4	4	6	3
13	Yes	Rarely	7	1	7	7	1	7	1	1	7	1	7	7	7	7	7	7	7	7	7	1	7	7	7	7	3
14	Yes	Daily	7	7	7	7	1	4	1	1	5	7	4	1	7	7	4	7	7	5	7	6	3	7	7	4	3
16	Yes	Rar	6	7	7	7	2	1	1	5	7	5	7	7	6	7	6	6	2	1	7	2	6	5	6	5	3
16	Yes	Daily	7	7	7	7	5	5	2	1	7	7	7	7	6	7	7	7	7	7	7	7	7	7	7	7	3
15	Yes	Daily	7	7	7	6	4	6	6	2	6	6	7	5	7	5	7	6	6	7	6	7	6	5	7	4	3
16	Yes	Rarely	7	5	7	7	1	7	1	1	6	1	7	7	7	7	7	7	5	6	7	5	3	7	5	3	3
14	Not	Rarely	7	7	6	7	4	3	5	4	7	5	6	7	7	7	7	6	3	5	7	6	4	7	7	6	3
